# Supplementary material for: An Observation of Coordinated Collaboration in Wild Brown Skua (Stercorarius antarcticus)
Source: Ecol Evol. 2025 Dec 12;15(12):e72670. doi: 10.1002/ece3.72670 (PMC12700724; doi:10.1002/ece3.72670)
Supplement: Supplementary file 2 — Data S2: ece372670‐sup‐0002‐DataS2.xlsx. [file ECE3-15-e72670-s001.xlsx]

## Sheet: Sheet1
	Bout	Time first bird waits (s)	Time starts on recording	Time ends on recording	Bout duration (seconds)	Total tugs	Tugs per second	No reward	Small reward	Large reward	Bird rewarded
	1	1	00:01:00	00:04:00	3	9	3	1	0	0	Neither
	2	1	00:05:00	00:08:00	3	12	4	0	1	0	Bird A
	3	2	00:10:00	00:13:00	3	9	3	1	0	0	Neither
	4	1	00:14:00	00:17:00	3	12	4	0	1	0	Bird A
	5	1	00:18:00	00:19:00	1	1	1	1	0	0	Neither
	6	0	00:19:00	00:58:00	39	126	3.23077	0	1	0	Bird B
	7	2	01:00:00	01:01:00	1	2	2	1	0	0	Neither
	8	2	01:03:00	01:04:00	1	1	1	0	1	0	Bird B
	9	1	01:05:00	01:13:00	8	25	3.125	1	0	0	Neither
	10	1	01:14:00	01:16:00	2	2	1	0	0	2	Both
	11	1	01:42:00	01:45:00	3	5	1.66667	0	1	0	Bird B
	12	1	01:46:00	01:47:00	1	1	1	0	1	0	Bird B
	13	0	01:47:00	01:49:00	2	5	2.5	0	1	0	Bird A
	14	1	01:50:00	01:51:00	1	4	4	0	1	0	Bird A
	15	2	01:52:00	01:54:00	2	5	2.5	0	1	0	Bird A
	16	1	01:55:00	01:57:00	2	8	4	0	1	0	Bird A
	17	2	01:59:00	02:03:00	4	8	2	0	1	0	Bird A
	18	0	02:03:00	02:07:00	4	11	2.75	0	1	0	Bird A
	19	1	02:08:00	02:15:00	7	21	3	0	1	0	Bird A
	20	1	02:16:00	02:20:00	4	9	2.25	0	1	0	Bird A
	21	1	02:21:00	02:22:00	1	4	4	0	1	0	Bird A
	22	1	02:23:00	02:26:00	3	8	2.66667	0	1	0	Bird A
	23	2	02:28:00	02:31:00	3	11	3.66667	0	0	1	Bird B
	24	2	02:39:00	02:41:00	2	4	2	0	1	0	Bird B
	25	6	02:48:00	02:49:00	1	5	5	0	1	0	Bird A
	26	2	02:51:00	02:54:00	3	9	3	0	1	0	Bird A
	27	2	02:56:00	02:57:00	1	3	3	0	1	0	Bird B
	28	1	02:58:00	03:01:00	3	10	3.33333	0	1	0	Bird B
	29	7	03:08:00	03:09:00	1	3	3	0	1	0	Bird A
	30	1	03:14:00	03:15:00	1	2	2	0	1	0	Bird A
	31	1	03:16:00	03:17:00	1	3	3	0	1	0	Bird B
	32	0	03:23:00	03:24:00	1	4	4	0	1	0	Bird B
Total	32				115	342		5	25	3
Mean		1.5			3.59375	10.6875	2.80278
Median		1			2	5	3
Sd		1.45912			6.67619	21.7307	1.02223
Tugs per min							168.167
